# Supplementary material for: Heterogeneous multiple soft millirobots in three-dimensional lumens
Source: Sci Adv. 2024 Nov 6;10(45):eadq1951. doi: 10.1126/sciadv.adq1951 (PMC11540014; doi:10.1126/sciadv.adq1951)
Supplement: Supplementary file 2 — Movies S1 to S5 [file sciadv.adq1951_movies_s1_to_s5.zip]

Archive with 5 entries (5 files):
- adq1951_movie_s1.mp4
- adq1951_movie_s2.mp4
- adq1951_movie_s3.mp4
- adq1951_movie_s4.mp4
- adq1951_movie_s5.mp4
